# Supplementary material for: Association of the triglyceride-glucose index with the occurrence and recurrence of colorectal adenomas: a retrospective study from China
Source: BMC Public Health. 2024 Feb 23;24:579. doi: 10.1186/s12889-024-18076-x (PMC10885480; doi:10.1186/s12889-024-18076-x)
Supplement: Supplementary file 1 — Supplementary Material 1. [file 12889_2024_18076_MOESM1_ESM.xls]

## Sheet: Sheet1
Table S1 Characteristics stratified by TyG quartiles among participants included in the adenoma occurrence analysis
Variable	Q1(n=774)	Q2(n=761)	Q3(n=754)	Q4(n=772)	P value
TyG index, range	<8.13	8.13-8.50	8.51-8.94	>8.94
Sex					<0.001
Female, n (%)	462 (59.69)	379 (40.80)	334 (44.30)	245 (31.74)
Male, n (%)	312 (40.31)	382 (50.20)	420 (55.70)	527 (68.26)
Age, y, mean (SD)	55.70 (14.79)	57.41 (12.81)	56.58 (12.16)	53.98 (12.45)	<0.001
Change in stool habits or characteristics, n (%)	137 (17.70)	145 (19.05)	165 (21.88)	192 (24.87)	0.003
Cancer history, n (%)	54 (6.98)	49 (6.44)	36 (4.77)	31 (4.02)	0.037
Obesity, n (%)	34 (4.39)	58 (7.62)	100 (13.26)	180 (23.32)	<0.001
Hyperglycemia, n (%)	52 (6.72)	95 (12.48)	145 (19.23)	319 (41.32)	<0.001
Hypertension, n (%)	200 (25.84)	243 (31.93)	299 (39.66)	368 (47.67)	<0.001
Dyslipidemia, n (%)	169 (21.83)	291 (38.24)	437 (57.96)	717 (92.88)	<0.001
Current smoking, n (%)	93 (12.02)	113 (14.85)	124 (16.45)	193 (25.00)	<0.001
Current drinking, n (%)	106 (13.70)	142 (18.66)	171 (22.68)	258 (33.42)	<0.001
Family history of CRC, n (%)	15 (1.94)	9 (1.18)	13 (1.72)	12 (1.55)	0.685
Family history of cancer, n (%)	56 (7.24)	77 (10.12)	72 (9.55)	61 (7.90)	0.149
SBP, mmHg, mean (SD)	122.22 (15.20)	124.64 (14.51)	127.47 (14.87)	128.83 (14.98)	<0.001
DBP, mmHg, mean (SD)	74.35 (10.01)	75.40 (9.06)	77.71 (9.92)	79.29 (10.60)	<0.001
BMI, kg/m2, mean (SD)	22.74 (3.33)	24.23 (2.96)	25.13 (2.97)	26.09 (3.24)	<0.001
FBG, mmol/L, mean (SD)	4.62 (0.66)	5.02 (0.84)	5.33 (0.97)	6.45 (2.52)	<0.001
TC, mmol/L, mean (SD)	3.95 (0.86)	4.28 (0.91)	4.49 (0.93)	4.78 (1.12)	<0.001
TG, mmol/L, median (Q1, Q3)	0.70 (0.59,0.81)	1.06 (0.95,1.19)	1.47 (1.30,1.66)	2.37 (1.93,3.24)	<0.001
HDL-C, mmol/L, mean (SD)	1.40 (0.35)	1.26 (0.31)	1.19 (0.30)	1.05 (0.26)	<0.001
LDL-C, mmol/L, mean (SD)	2.31 (0.71)	2.68 (1.35)	2.83 (0.80)	2.82 (1.20)	<0.001
colorectal adenoma, n (%)	346 (44.70)	410 (53.88)	413 (54.77)	427 (55.31)	<0.001
SD, standard deviation; SBP, systolic blood pressure; DBP, diastolic blood pressure; BMI, body mass index; FBG, fasting blood glucose; TC, total cholesterol; TG, triglyceride; HDL-C, high-density lipoprotein cholesterol; LDL-C, low-density lipoprotein cholesterol; TyG, triglyceride-glucose; CRC, colorectal cancer.
