# Supplementary material for: Association of the triglyceride-glucose index with the occurrence and recurrence of colorectal adenomas: a retrospective study from China
Source: BMC Public Health. 2024 Feb 23;24:579. doi: 10.1186/s12889-024-18076-x (PMC10885480; doi:10.1186/s12889-024-18076-x)
Supplement: Supplementary file 2 — Supplementary Material 2. [file 12889_2024_18076_MOESM2_ESM.xls]

## Sheet: Sheet1
Table S2. Characteristics of participants in the two groups
Variable	Normal (n=1465)	Adenoma (n=1596)	P value	Nonrecurrence (n=152)	Recurrence (n=179)	P value
Sex			<0.001			<0.001
Female, n (%)	816 (55.70)	604 (37.84)		59 (38.82)	38 (21.23)
Male, n (%)	649 (44.30)	992 (62.16)		93 (61.18)	141 (78.77)
Age, y, mean (SD)	48.51 (11.36)	62.70 (10.82)	<0.001	53.15 (10.68)	56.61 (9.82)	0.002
Change in stool habits or characteristics, n (%)	325 (22.18)	314 (19.67)	0.088	27 (17.76)	40 (22.35)	0.301
Cancer history, n (%)	67 (4.57)	103 (6.45)	0.023	11 (7.24)	14 (7.82)	0.841
Obesity, n (%)	185 (12.63)	187 (11.72)	0.441	18 (11.84)	43 (24.02)	0.004
Hyperglycemia, n (%)	206 (14.06)	405 (25.38)	<0.001	28 (18.42)	43 (24.02)	0.216
Hypertension, n (%)	387 (26.42)	723 (45.30)	<0.001	49 (32.24)	79 (44.13)	0.027
Dyslipidemia, n (%)	721 (49.22)	893 (55.95)	<0.001	69 (45.39)	116 (64.80)	<0.001
Current smoking, n (%)	223 (15.22)	300 (18.80)	0.009	16 (10.53)	38 (21.23)	0.009
Current drinking, n (%)	315 (21.50)	362 (22.68)	0.432	27 (17.76)	49 (27.37)	0.038
Family history of CRC, n (%)	14 (0.96)	35 (2.19)	0.006	6 (3.95)	5 (2.79)	0.559
Family history of cancer, n (%)	129 (8.81)	137 (8.58)	0.828	19 (12.50)	21 (11.73)	0.831
SBP, mmHg, mean (SD)	123.84 (15.19)	127.56 (14.81)	<0.001	125.07 (13.78)	126.61 (13.71)	0.309
DBP, mmHg, mean (SD)	76.21 (10.39)	77.12 (9.80)	0.013	77.82 (9.58)	78.49 (11.32)	0.565
BMI, kg/m2, mean (SD)	24.50 (3.47)	24.58 (3.27)	0.513	24.85 (3.08)	25.85 (3.19)	0.004
FBG, mmol/L, mean (SD)	5.18 (1.41)	5.52 (1.76)	<0.001	5.13 (1.23)	5.53 (1.50)	0.009
TC, mmol/L, mean (SD)	4.44 (0.97)	4.32 (1.03)	0.001	4.51 (0.95)	4.33 (0.89)	0.082
TG, mmol/L, median (Q1, Q3)	1.20 (0.81,1.76)	1.24 (0.91,1.78)	0.011	1.23 (0.94,1.53)	1.54 (1.09,2.05)	<0.001
HDL-C, mmol/L, mean (SD)	1.27 (0.33)	1.19 (0.33)	<0.001	1.25 (0.30)	1.13 (0.29)	<0.001
LDL-C, mmol/L, mean (SD)	2.70 (0.98)	2.62 (1.14)	0.052	2.73 (0.79)	2.58 (0.76)	0.081
TyG index, mean (SD)	8.52 (0.67)	8.62 (0.64)	<0.001	8.52 (0.56)	8.81 (0.61)	<0.001
Characteristics of the removed adenoma
Location, n (%)						0.009
Distal colon or rectum	-	-		77 (50.66)	72 (40.22)
Proximal colon	-	-		67 (44.08)	80 (44.69)
Botha	-	-		8 (5.26)	27 (15.08)
Histology, n (%)						0.033
Tubular	-	-		129 (84.87)	135 (75.42)
Tubulovillous	-	-		23 (15.13)	44 (24.58)
No. of adenomas, n (%)						0.019
1	-	-		134 (88.16)	137 (76.54)
2	-	-		16 (10.53)	34 (18.99)
≥3	-	-		2 (1.32)	8 (4.47)
Size, n (%)						<0.001
1-5 mm	-	-		81 (53.29)	62 (34.64)
6-9 mm	-	-		43 (28.29)	53 (29.61)
≥10 mm	-	-		19 (12.50)	55 (30.73)
Unspecified	-	-		9 (5.92)	9 (5.03)
Highgrade, n (%)	-	-		9 (5.92)	16 (8.94)	0.301
Advanced adenomas, n (%)	-	-		37 (24.34)	69 (38.55)	0.006
Followup, d, median (Q1, Q3)	-	-		398 (341, 528)	412 (339, 563)	0.595
CRC, colorectal cancer; SBP, systolic blood pressure; DBP, diastolic blood pressure; BMI, body mass index; FBG, fasting blood glucose; TC, total cholesterol; TG, triglyceride; HDL-C, high-density lipoprotein cholesterol; LDL-C, low-density lipoprotein cholesterol; TyG, triglyceride-glucose; SD, standard deviation. a More than 1 adenoma was located in both the distal colon or rectum and proximal c…
