# Supplementary material for: Association of the triglyceride-glucose index with the occurrence and recurrence of colorectal adenomas: a retrospective study from China
Source: BMC Public Health. 2024 Feb 23;24:579. doi: 10.1186/s12889-024-18076-x (PMC10885480; doi:10.1186/s12889-024-18076-x)
Supplement: Supplementary file 3 — Supplementary Material 3. [file 12889_2024_18076_MOESM3_ESM.xls]

## Sheet: Sheet1
Table S3. Analysis of risk factors for the occurrence of colorectal adenomas
Variable	Univariable analysis			Multivariate analysis
	B	P value	OR (95%CI)	B	P value	OR (95%CI)
Sex
Female			1.000(reference)			1.000(reference)
Male	0.725	<0.001	2.065(1.787-2.386)	1.098	<0.001	2.997(2.490-3.608)
Age	0.109	<0.001	1.115(1.106-1.124)	0.117	<0.001	1.125(1.115-1.135)
Cancer history	0.364	0.024	1.439(1.049-1.975)
Hyperglycemia	0.732	<0.001	2.078(1.726-2.502)
Hypertension	0.836	<0.001	2.307(1.981-2.686)	0.191	0.046	1.210(1.004-1.460)
Dyslipidemia	0.271	<0.001	1.311(1.137-1.511)
Current smoking	0.254	0.009	1.289(1.066-1.559)
Family history of CRC	0.843	0.008	2.324(1.245-4.337)
SBP
<120			1.000(reference)
≥120	0.526	<0.001	1.693(1.442-1.987)
≥140	0.686	<0.001	1.987(1.586-2.488)
FBG
<6.1			1.000(reference)
≥6.1	0.69	<0.001	1.993(1.617-2.457)
HDL-C
<1.0			1.000(reference)
≥1.0	-0.494	<0.001	0.61(0.517-0.721)
The TyG index
Q1(<8.13)			1.000(reference)			1.000(reference)
Q2(8.13-8.50)	0.368	<0.001	1.445(1.182-1.767)	0.316	0.016	1.372(1.060-1.776)
Q3(8.51-8.94)	0.404	<0.001	1.498(1.225-1.833)	0.387	0.003	1.473(1.141-1.902)
Q4(>8.94)	0.426	<0.001	1.531(1.253-1.871)	0.566	<0.001	1.762(1.356-2.289)
Multivariate analysis was performed using forward-selected stepwise regression methods. Only statistically significant results are shown. CRC, colorectal cancer; SBP, systolic blood pressure; FBG, fasting blood glucose; HDL-C, high-density lipoprotein cholesterol; TyG, triglyceride-glucose; OR: odds ratios; CI, confidence interval.
