# Supplementary material for: Association of the triglyceride-glucose index with the occurrence and recurrence of colorectal adenomas: a retrospective study from China
Source: BMC Public Health. 2024 Feb 23;24:579. doi: 10.1186/s12889-024-18076-x (PMC10885480; doi:10.1186/s12889-024-18076-x)
Supplement: Supplementary file 4 — Supplementary Material 4. [file 12889_2024_18076_MOESM4_ESM.xls]

## Sheet: Sheet1
Table S4. Analysis of risk factors for recurrent adenomas
Variable	Univariable analysis			Multivariate analysis
	B	P value	OR (95%CI)	B	P value	OR (95%CI)
Sex
female			1.000(reference)			1.000(reference)
male	0.856	0.001	2.354(1.450-3.821)	0.68	0.013	1.974(1.151-3.384)
Age	0.033	0.003	1.034(1.012-1.056)	0.04	0.001	1.041(1.016-1.067)
Obesity	0.856	0.005	2.354(1.292-4.288)
Hypertension	0.507	0.027	1.661(1.059-2.605)
Dyslipidemia	0.795	<0.001	2.215(1.423-3.449)
Current smoking	0.829	0.01	2.291(1.220-4.300)
Current drinking	0.557	0.04	1.745(1.027-2.965)
Characteristics of the removed adenoma
Location
Distal or rectum			1.000(reference)
Proximal	0.244	0.294	1.277(0.809-2.016)
Both	1.284	0.003	3.609(1.540-8.461)
Histology
Tubular			1.000(reference)
Tubulovillous	0.603	0.034	1.828(1.045-3.197)
No. of adenomas
1			1.000(reference)
≥2	0.825	0.007	2.282(1.251-4.164)
Size
1-5 mm			1.000(reference)			1.000(reference)
≥6 mm	0.822	<0.001	2.276(1.444-3.587)	0.692	0.005	1.998(1.229-3.248)
Progression
Non-advanced adenoma			1.000(reference)
Advanced adenoma	0.668	0.006	1.950(1.210-3.142)
FBG
<6.1		1	1.000(reference)
≥6.1	0.653	0.046	1.921(1.012-3.648)
TG
<1.7			1.000(reference)
≥1.7	1.088	<0.001	2.969(1.767-4.989)
HDL-C
<1.0			1.000(reference)
≥1.0	-0.687	0.007	0.503(0.306-0.827)
The TyG index
Q1(<8.28)			1.000(reference)			1.000(reference)
Q2(8.28-8.62)	0.121	0.703	1.128(0.607-2.098)	0.038	0.911	1.039(0.532-2.030)
Q3(8.63-8.92)	0.842	0.008	2.320(1.241-4.338)	0.913	0.009	2.492(1.257-4.942)
Q4(>8.92)	1.407	<0.001	4.084(2.133-7.822)	1.261	<0.001	3.528(1.739-7.157)
Multivariate analysis was performed using forward-selected stepwise regression methods. Only statistically significant results are shown. FBG, fasting blood glucose; TG, triglyceride; HDL-C, high-density lipoprotein cholesterol; TyG, triglyceride-glucose; OR: odds ratios; CI, confidence interval.
