# Supplementary material for: Association of the triglyceride-glucose index with the occurrence and recurrence of colorectal adenomas: a retrospective study from China
Source: BMC Public Health. 2024 Feb 23;24:579. doi: 10.1186/s12889-024-18076-x (PMC10885480; doi:10.1186/s12889-024-18076-x)
Supplement: Supplementary file 5 — Supplementary Material 5. [file 12889_2024_18076_MOESM5_ESM.xls]

## Sheet: Sheet1
Table S5. Multinomial logistic regression of the TyG index (after removal of extreme values) with recurrent adenomas adenoma risk
	OR (95%CI)
	Q1(<8.28)	Q2(8.28-8.62)	Q3(8.63-8.92)	Q4(>8.92)	p for trenda
Location
Distal colon or rectum (n=54)	1.000 (reference)	1.119(0.439-2.855)	2.078(0.785-5.496)	2.705(0.849-8.619)	0.063
Proximal colon or both (n=113)	1.000 (reference)	0.840(0.37-1.906)	2.453(1.084-5.552)	3.475(1.325-9.114)	0.003
No. of adenomas
1 (n=133)	1.000 (reference)	0.862(0.417-1.782)	2.079(0.978-4.419)	3.011(1.200-7.556)	0.007
≥2 (n=34)	1.000 (reference)	1.784(0.397,8.019)	4.385(1.055-18.231)	5.079(1.136-22.714)	0.025
Progression
Non-advanced adenomas (n=128)	1.000 (reference)	0.844(0.397-1.792)	2.010(0.929-4.349)	2.709(1.081-6.793)	0.013
Advanced adenoma (n=39)	1.000 (reference)	1.397(0.432-4.515)	3.571(1.112-11.473)	5.765(1.456-22.826)	0.007
TyG, triglyceride-glucose; OR: odds ratios; CI, confidence interval. a Tests for linear trends were performed by entering the median value of each quartile of the TyG index as a continuous variable in the models. Models adjusted for sex, age, obesity, hypertension, dyslipidemia, current smoking and drinking, high-density lipoprotein cholesterol, location, number, histology, size, and progression …
