# Supplementary material for: Association of the triglyceride-glucose index with the occurrence and recurrence of colorectal adenomas: a retrospective study from China
Source: BMC Public Health. 2024 Feb 23;24:579. doi: 10.1186/s12889-024-18076-x (PMC10885480; doi:10.1186/s12889-024-18076-x)
Supplement: Supplementary file 6 — Supplementary Material 6. [file 12889_2024_18076_MOESM6_ESM.xls]

## Sheet: Sheet1
Table S6. ORs and 95%CIs for recurrent adenomas according to the TyG index components
	Crude		Modela		Modelb		Modelc
	OR（95%CI）	P value	OR（95%CI）	P value	OR（95%CI）	P value	OR（95%CI）	P value
FBG
FBG (continuous)	1.276(1.052-1.548)	0.013	1.188(0.985-1.433)	0.071	1.058(0.866-1.293)	0.58	1.064(0.859-1.317)	0.573
FBG(Categories)
<6.1	1.000(reference)		1.000(reference)		1.000(reference)		1.000(reference)
≥6.1	1.921(1.012-3.648)	0.046	1.649(0.851-3.192)	0.138	1.161(0.572-2.357)	0.68	1.099(0.522-2.310)	0.804
TG
TG (continuous)	1.457(1.121-1.894)	0.005	1.446(1.105-1.892)	0.007	1.243(0.942-1.640)	0.124	1.257(0.934-1.693)	0.132
TG (Categories)
<1.7	1.000(reference)		1.000(reference)		1.000(reference)		1.000(reference)
≥1.7	2.969(1.767-4.989)	<0.001	3.116(1.813-5.356)	<0.001	2.602(1.335-5.073)	0.005	2.236(1.102-4.537)	0.026
FBG, fasting blood glucose; TG, triglyceride; TyG, triglyceride-glucose; OR: odds ratios; CI, confidence interval. a Adjusted for sex and age. b Further adjusted for obesity, hypertension, dyslipidemia, current smoking and drinking, fasting blood glucose or triglycerides, and high-density lipoprotein cholesterol. c Further adjusted for location, number, histology, size, and progression of the rem…
