# Supplementary material for: Association of the triglyceride-glucose index with the occurrence and recurrence of colorectal adenomas: a retrospective study from China
Source: BMC Public Health. 2024 Feb 23;24:579. doi: 10.1186/s12889-024-18076-x (PMC10885480; doi:10.1186/s12889-024-18076-x)
Supplement: Supplementary file 7 — Supplementary Material 7. [file 12889_2024_18076_MOESM7_ESM.xls]

## Sheet: Sheet1
Table S7. Sensitivity analyses of the association between the TyG index and recurrent adenoma risk
	case/total	Crude		Modela		Modelb		Modelc
		OR（95%CI）	P value	OR（95%CI）	P value	OR（95%CI）	P value	OR（95%CI）	P value
1. Excluding 6 participants with extreme values of the TyG index
TyG index (continuous)	176/325	3.145 (1.950-5.071)	<0.001	3.07 (1.863-5.061)	<0.001	2.669 (1.503-4.739)	0.001	2.784 (1.498-5.171)	0.001
Quartiles of TyG index
Q1(<8.28)	33/83	1.000 (reference)		1.000 (reference)		1.000 (reference)		1.000 (reference)
Q2(8.28-8.62)	35/82	1.128 (0.607-2.098)	0.703	1.168 (0.611-2.234)	0.638	1.062 (0.547-2.063)	0.859	0.94 (0.467-1.894)	0.863
Q3(8.63-8.92)	49/81	2.32 (1.241-4.338)	0.008	2.461 (1.276-4.747)	0.007	2.261 (1.137-4.497)	0.02	2.292 (1.106-4.752)	0.026
Q4(>8.92)	59/79	4.47 (2.285-8.745)	<0.001	4.241 (2.103-8.552)	<0.001	3.48 (1.527-7.928)	0.003	3.202 (1.328-7.721)	0.01
p for trendd			<0.001		<0.001		0.001		0.003
2. Excluding 119 participants with less than 1 year of follow-up
TyG index (continuous)	112/212	3.837 (2.061-7.145)	<0.001	3.658 (1.881-7.117)	<0.001	3.381 (1.578-7.242)	0.002	3.821 (1.654-8.824)	0.002
Quartiles of TyG index
Q1(<8.28)	16/50	1.000 (reference)		1.000 (reference)		1.000 (reference)		1.000 (reference)
Q2(8.28-8.62)	26/59	1.674 (0.763-3.673)	0.199	1.984 (0.763-3.673)	0.112	1.889 (0.786-4.540)	0.155	1.704 (0.692-4.198)	0.247
Q3(8.63-8.92)	28/48	2.975 (1.302-6.796)	0.01	3.41 (1.407-8.265)	0.007	3.354 (1.304-8.627)	0.012	3.582 (1.347-9.527)	0.011
Q4(>8.92)	42/55	6.865 (2.904-16.228)	<0.001	6.697 (2.683-16.712)	<0.001	6.148 (2.091-18.077)	0.001	5.588 (1.795-17.399)	0.003
p for trendd			<0.001		<0.001		0.001		0.001
TyG, triglyceride-glucose; OR: odds ratios; CI, confidence interval. a Adjusted for sex and age. b Further adjusted for obesity, hypertension, dyslipidemia, current smoking and drinking, and high-density lipoprotein cholesterol. c Further adjusted for location, number, histology, size, and progression of the removed adenomas; 18 participants with missing data on the size of the removed adenomas w…
